# Supplementary material for: Characterization of the UDP-glycosyltransferase UGT72 Family in Poplar and Identification of Genes Involved in the Glycosylation of Monolignols
Source: Int J Mol Sci. 2020 Jul 16;21(14):5018. doi: 10.3390/ijms21145018 (PMC7404001; doi:10.3390/ijms21145018)
Supplement: Supplementary file 1 [file ijms-21-05018-s001.zip]

Archive with 8 entries (8 files):
- Figure S1.docx
- Figure S2.pptx
- Figure S3.pptx
- Figure S4.pptx
- Figure S5.pptx
- Figure S6.pptx
- Figure S7.pptx
- Supplementary Table 1-6.xlsx
