# Supplementary material for: Characterization of the UDP-glycosyltransferase UGT72 Family in Poplar and Identification of Genes Involved in the Glycosylation of Monolignols
Source: Int J Mol Sci. 2020 Jul 16;21(14):5018. doi: 10.3390/ijms21145018 (PMC7404001; doi:10.3390/ijms21145018)
Supplement: Supplementary file 1 [file ijms-21-05018-s001.zip › Supplementary Table 1-6.xlsx]

## Sheet: Table S1
Table S1. List of primers (5'-3') used in this study
Cloning coding sequences
P. trichocarpa gene ID	P. tremula x P. alba gene	Forward	Reverse
Potri.007G030300	UGT72AZ1	ATGCAAAACACAAAACCTCA	CTAGGCACCTTGAGCCTTTGC
Potri.007G030400	UGT72AZ2	ATGCAAAACACAAAACCTC	CTAGGCACCTTGAGCCTTTGC
Potri.007G030500	UGT72A2	GCTACCTGGTTATCACTTTTAC	CAAGGCCATTTTCCTCTTCG
Potri.014G041800	UGT72BB1	ATGGCAGTAGTTGAAAATGAAAC	TTAAGACTTCCATTCCTTGGCCA
Potri.014G096000	UGT72B36	ATGACACAGAAACCCCATTTAG	CTAATTTTTCCACTTGGACACT
Potri.014G096100	UGT72B37	ATGGCAGAAACAGATTCACC	TTAATTACAATCCTGAGTGCA
Potri.003G138200	UGT72B38	ATGACTCTAAAAGCTTAACCAAAC	TTACTTTTATGGTCCTTCCAGAT
Potri.002G168600	UGT72B39	ATGTGCTTCATACCTACAACAC	CTAAGTGCATGTTTGGTTGTTC
Coding sequence subcloning in pGEX4T1
P. trichocarpa gene ID	P. tremula x P. alba gene	Forward	Reverse
Potri.007G030300	UGT72AZ1	TACAAAAAGCGGCCGCTTATGCAAAACACA	GTACAAGAGCGGCCGCTTCTAGGCACCTTG
Potri.007G030400	UGT72AZ2	TACAAAAAGCGGCCGCTTATGCAAAACACA	GTACAAGAGCGGCCGCTTCTAGGCACCTTG
Potri.007G030500	UGT72A2	TACAAAAAGCGGCCGCTTATGGAGAACACA	GTACAAGAGCGGCCGCTTTCAAGCATTCCA
Potri.014G041800	UGT72BB1	TACAAAAAGCGGCCGCTTATGGCAGTAGTTG	GTACAAGAGCGGCCGCTTTTAAGACTTGG
Potri.014G096000	UGT72B36	TACAAAAAGCGGCCGCTTATGACACAGAAAC	GTACAAGAGCGGCCGCTTCTAATTTTTCCAC
Potri.014G096100	UGT72B37	TACAAAAAGCGGCCGCTTATGGCAGAAACAG	GTACAAGAGCGGCCGCTTTTAATTACAATC
Potri.003G138200	UGT72B38	TACAAAAAGCGGCCGCTTATGACTCTAAAAG	GTACAAGAGCGGCCGCTTTTACTTTTTATG
Potri.002G168600	UGT72B39	TACAAAAAGCGGCCGCTTATGGCACAAACAG	GTACAAGAGCGGCCGCTTCTAAGTGCATG
Coding sequence subcloning in pDONR221
P. trichocarpa gene ID	P. tremula x P. alba gene	Forward	Reverse (with stop codon)	Reverse (without stop codon)
Potri.007G030300	UGT72AZ1	ACAAGTTTGTACAAAAAAGCAGGCTACATGCAAAACACAAAACCTC	ACCACTTTGTACAAGAAAGCTGGGTCCTAGGCACCTTGAGCCTTTGC	ACCACTTTGTACAAGAAAGCTGGGTCGGCACCTTGAGCCTTTGC
Potri.007G030400	UGT72AZ2	ACAAGTTTGTACAAAAAAGCAGGCTACATGCAAAACACAAAACCTC	ACCACTTTGTACAAGAAAGCTGGGTCCTAGGCACCTTGAGCCTTTGC	ACCACTTTGTACAAGAAAGCTGGGTCGGCACCTTGAGCCTTTGC
Potri.007G030500	UGT72A2	AAAAAGCAGGCTTCATGGAGAACACAACAGGC	AGAAAGCTGGGTATCAAGCATTCCACGATGC	AGAAAGCTGGGTAAGCATTCCACGATGCTTTC
Potri.014G041800	UGT72BB1	AAAAAGCAGGCTTTATGGCAGTAGTTGAAAATG	AGAAAGCTGGGTTTTAAGACTTCCATTCCTTGGCCA	AGAAAGCTGGGTTAGACTTCCATTCCTTGG
Potri.014G096000	UGT72B36	AAAAAGCAGGCTTTATGACACAGAAACCCCATT	AGAAAGCTGGGTTCTAATTTTTCCACTTGGACAC	AGAAAGCTGGGTTATTTTTCCACTTGGACAC
Potri.014G096100	UGT72B37	AAAAAGCAGGCTTTATGGCAGAAACAGATTCACC	AGAAAGCTGGGTATTAATTACAATCCTGAGTGC	AGAAAGCTGGGTTATTACAATCCTGAGTGCA
Potri.003G138200	UGT72B38	AAAAAGCAGGCTCTAATCCTTCGGACTCTTTACATGA	AGAAAGCTGGGTGTATGATGAAGGTGACAGAGAAGTTGT	AGAAAGCTGGGTTCTTTTTATGGTCCTTCCAG
Potri.002G168600	UGT72B39	AAAAAGCAGGCTTTATGGCACAAACAGATGCACC	AGAAAGCTGGGTTCTAAGTGCATGTTTGGTTGTTCC	AGAAAGCTGGGTTAGTGCATGTTTGGTTGTTCC
Promoter cloning
P. trichocarpa gene ID	P. tremula x P. alba gene	Forward	Reverse
Potri.007G030300	UGT72AZ1	CCAAATAGCAGGTTCGCTCT	TGCATGGTTGGAAGCAGATA
Potri.007G030400	UGT72AZ2	CAATTCACTATTTGTTATCAATGATCC	GGGTATGGTTCTCTTAGAAGTGATTG
Potri.007G030500	UGT72A2	ATTCCTTGTCGCCGTTTATG	TCGAGAATGGGGATTAGGTG
Potri.014G041800	UGT72BB1	ATAATACGGATCCCGAATTTAGCAG	ATCTCGAGAAGAGGGGTGATATG
Potri.014G096000	UGT72B36	CAGTGAAGAGTGAACCTACAGATACAG	GGTACTCGATAAGTTGTAGTTGAGAGC
Potri.014G096100	UGT72B37	AATACCGCTAAGTAACTGCTCTCTTTC	CTAGGTAAAATTACTACATGGGGTGGT
Potri.003G138200	UGT72B38	CTAATCCTTCGGACTCTTTACATGA	GTATGATGAAGGTGACAGAGAAGTTGT
Potri.002G168600	UGT72B39	AGTATAGTTATTAAACCCGGCTTGACG	AAGTTGTGTTGGTGAACGAGTCTCT
Promoter cloning in pDONR221
P. trichocarpa gene ID	P. tremula x P. alba gene	Forward	Reverse
Potri.007G030300	UGT72AZ1	AAAAAGCAGGCTCCAAATAGCAGGTTCGCTC	AGAAAGCTGGGTGGTTGGAAGCAGATAATG
Potri.007G030400	UGT72AZ2	AAAAAGCAGGCTCTAGCAGGGCAACACAAGGA	AGAAAGCTGGGTGGTTGGAGCTCTTGAATAGCAA
Potri.007G030500	UGT72A2	AAAAAGCAGGCTATTCCTTGTCGCCGTTTATG	AGAAAGCTGGGTGAGTAAAAGTAATATCCAGG
Potri.014G041800	UGT72BB1	AAAAAGCAGGCTTGGGTTAATGGCTCCATAATTT	AGAAAGCTGGGTTGTTTCTACGTTATTGACAGACG
Potri.014G096000	UGT72B36	AAAAAGCAGGCTCAGTGAAGAGTGAACCTAC	AGAAAGCTGGGTCTTTGGAATCGAGCTTTG
Potri.014G096100	UGT72B37	AAAAAGCAGGCTAATACCGCTAAGTAACTGC	AGAAAGCTGGGTGGGGTGGTGAATCTGTTTC
Potri.003G138200	UGT72B38	AAAAAGCAGGCTCTAATCCTTCGGACTCTTTACATGA	AGAAAGCTGGGTGTATGATGAAGGTGACAGAGAAGTTGT
Potri.002G168600	UGT72B39	AAAAAGCAGGCTAGTATAGTTATTAAACCC	AGAAAGCTGGGTAGAGATAGCAGGGGAAAAGC
RT-qPCR analysis
P. trichocarpa gene ID	P. tremula x P. alba gene	Forward	Reverse	qPCR primer efficiency
Potri.007G030300	UGT72AZ1	TCCACCCATAGAAGGCGA	GGTCAAGAATCCATCAGGCA	1.98
Potri.007G030400	UGT72AZ2	GGAGATAGAGACGATGGTAAGG	TGAGACAGTGAATTGTAGGAGG	1.93
Potri.007G030500	UGT72A2	AGGGTTCATATCTCATTGTGG	CAAAGCAGCATTCATCCGT	1.95
Potri.014G041800	UGT72BB1	GTGAAGAGGTAGAAAGAGTGGTG	GCGAGTCATAAGACGACCC	1.94
Potri.014G096000	UGT72B36	TTGCGAAAGTTGTGAAGGG	ATGAAGTGATTTGGTGGAGGA	1.99
Potri.014G096100	UGT72B37	GCTAAGTCACGGGTCAACAG	AGGCACACCATTCACAACAC	2.08
Potri.003G138200	UGT72B38	CTGATGACCCTTTAGCCTTTCTG	GAGTTCCACCCGCAATGAG	1.91
Potri.002G168600	UGT72B39	CAGACAGGACCAAAGGGAG	GGCACACCATTCACGAC	1.95
Potri.004G133500	CDC2	ATTCCCCAAGTGGCCTTCTAAG	TATTCATGCTCCAAAGCACTCC	1.98
Potri.005G240200	CYC063	CCTGGCACTAATGGGTCTCAG	CACAACTCTTCCGAACACCAC	1.97

## Sheet: Table S2
Table S2. Percentages of identity between proteins of the UGT72 family of Arabidopsis and poplar
Polypeptide	UGT72AZ1	Potri.007G029800	UGT72AZ2	UGT72A2	UGT72E3	UGT72E2	UGT72E1	UGT72D1	UGT72D2P	UGT72C1	UGT72B3	UGT72B2	UGT72B1	UGT72B37	UGT72B39	UGT72B38	UGT72B36	UGT72BB1	Potri.014G041900
UGT72AZ1		98.12	62.6	50.92	48.05	48.87	51.33	44.08	42.24	43.5	37.9	38.51	38.1	39.8	40.2	37.83	37.27	37.42	37.58
Potri.007G029800	98.12		62.6	51.33	47.64	48.05	50.51	44.47	42.42	43.76	38.31	38.66	38.66	40.45	40.85	38.46	37.7	37.85	37.65
UGT72AZ2	62.6	62.6		58.16	51.84	52.66	56.76	48.16	45.71	43.5	39.52	39.52	38.51	40.61	40.61	38.83	37.8	39.88	39.39
UGT72A2	50.92	51.33	58.16		45.33	44.92	47.36	47.47	47.07	37.5	39.64	38.43	39.44	40.85	40.04	39.28	40.04	39	39.36
UGT72E3	48.05	47.64	51.84	45.33		85.65	65.78	38.62	39.43	38.29	35.41	35.41	37.63	35.89	36.29	34.94	35.77	37	37.3
UGT72E2	48.87	48.05	52.66	44.92	85.65		68.03	41.87	42.28	38.9	35.61	36.62	37.83	37.3	37.3	36.35	36.59	35.4	35.69
UGT72E1	51.33	50.51	56.76	47.36	65.78	68.03		40.33	41.14	38.62	37.88	37.07	37.68	37.55	37.75	36	36.84	37.6	37.5
UGT72D1	44.08	44.47	48.16	47.47	38.62	41.87	40.33		79.57	38.3	36.35	35.01	35.21	36.36	36.05	36.71	34.5	34.83	34.57
UGT72D2P	42.24	42.42	45.71	47.07	39.43	42.28	41.14	79.57		34.99	35.54	34.81	34.61	35.15	35.03	36.11	35.95	35.85	34.36
UGT72C1	43.5	43.76	43.5	37.5	38.29	38.9	38.62	38.3	34.99		33.67	33.8	34.21	32.93	32.79	32.52	33.26	32.24	32.51
UGT72B3	37.9	38.31	39.52	39.64	35.41	35.61	37.88	36.35	35.54	33.67		77.39	71.16	59.92	59.09	52.46	53.7	41.65	41.38
UGT72B2	38.51	38.66	39.52	38.43	35.41	36.62	37.07	35.01	34.81	33.8	77.39		69.38	56.64	57.05	50.41	50.21	39.8	39.76
UGT72B1	38.1	38.66	38.51	39.44	37.63	37.83	37.68	35.21	34.61	34.21	71.16	69.38		64.73	63.28	55.56	55.17	43.03	42.8
UGT72B37	39.8	40.45	40.61	40.85	35.89	37.3	37.55	36.36	35.15	32.93	59.92	56.64	64.73		85.36	62.73	60.62	42.48	40.65
UGT72B39	40.2	40.85	40.61	40.04	36.29	37.3	37.75	36.05	35.03	32.79	59.09	57.05	63.28	85.36		61.38	60.29	42.42	41.6
UGT72B38	37.83	38.46	38.83	39.28	34.94	36.35	36	36.71	36.11	32.52	52.46	50.41	55.56	62.73	61.38		56.9	42.51	40.41
UGT72B36	37.27	37.7	37.8	40.04	35.77	36.59	36.84	34.5	35.95	33.26	53.7	50.21	55.17	60.62	60.29	56.9		43.39	41.08
UGT72BB1	37.42	37.85	39.88	39	37	35.4	37.6	34.83	35.85	32.24	41.65	39.8	43.03	42.48	42.42	42.51	43.39		69.44
Potri.014G041900	37.58	37.65	39.39	39.36	37.3	35.69	37.5	34.57	34.36	32.51	41.38	39.76	42.8	40.65	41.6	40.41	41.08	69.44

## Sheet: Table S3
Table S3. Polypeptide length, theoretical pI and theoretical molecular weight of members of the UGT72 family from poplar and Arabidopsis
Polypeptide	Length (aa)	Theoretical pI	Theoretical molecular weight (Da)
Potri.007G029800	477	6.15	52326
Potri.014G041900	461	5.23	51067.1
UGT72A2	489	5.43	53896.3
UGT72AZ1	480	6.15	52542.9
UGT72AZ2	481	5.74	52978.1
UGT72B1	480	6.04	52929
UGT72B2	480	6.02	52672
UGT72B3	481	5.74	52784
UGT72B36	465	6	50348.8
UGT72B37	478	5.97	52367.2
UGT72B38	476	5.87	52094.8
UGT72B39	469	6.12	51566.1
UGT72BB1	475	5.69	51760.9
UGT72C1	457	5.8	50859
UGT72D1	470	5.3	51912
UGT72D2P	469	5.66	51793
UGT72E1	487	5.47	53362
UGT72E2	481	5.87	52991
UGT72E3	481	5.79	52903

## Sheet: Table S4
Table S4. Xylem associated cis-elements found in the promoter regions of the different poplar UGT72 and corresponding binding transcription factors in Arabidopsis
Cis-element name	Cis-element sequence	Binding transcription factor	Reference
SNBE	(T/A)NN(C/T)(T/C/G)TNNNNNNNA(A/C)GN(A/C/T) (A/T)	SND1, NST1/2 and VND6/7	McCarthy et al. (2011); Zhong et al. (2010)
TERE	CTTNAAAGCNA	VND6/VND7	Pyo et al. (2007)
M46RE	(A/G)(G/T)T(A/T)GGT(G/A)	MYB46	Kim et al. (2012)
AC1	ACCTACC	MYB58 and MYB63	Zhou et al. (2009)
ACII	ACCAACC	MYB58 and MYB63	Zhou et al. (2009)
ACIII	ACCTAAC	MYB58 and MYB63	Zhou et al. (2009)
SMRE1	ACCAAAT	MYB46 and MYB83	Zhong and Ye (2012)
SMRE2	ACCAACT	MYB46 and MYB83	Zhong and Ye (2012)
SMRE3	ACCAAAC	MYB46 and MYB83	Zhong and Ye (2012)
SMRE5	ACCTAAT	MYB46 and MYB83	Zhong and Ye (2012)
SMRE6	ACCTACT	MYB46 and MYB83	Zhong and Ye (2012)
References
Kim, W.-C., Ko, J.-H., & Han, K.-H. (2012). Identification of a cis-acting regulatory motif recognized by MYB46, a master transcriptional regulator of secondary wall biosynthesis. Plant Molecular Biology, 78(4‑5), 489‑501. https://doi.org/10.1007/s11103-012-9880-7
McCarthy, R. L., Zhong, R., & Ye, Z.-H. (2011). Secondary wall NAC binding element (SNBE), a key cis-acting element required for target gene activation by secondary wall NAC master switches. Plant Signaling & Behavior, 6(9), 1282‑1285. https://doi.org/10.4161/psb.6.9.16402
Pyo, H., Demura, T., & Fukuda, H. (2007). TERE; a novel cis‐element responsible for a coordinated expression of genes related to programmed cell death and secondary wall formation during differentiation of tracheary elements. The Plant Journal, 51(6), 955‑965. https://doi.org/10.1111/j.1365-313X.2007.03180.x
Zhong, R., Lee, C., & Ye, Z.-H. (2010). Global analysis of direct targets of secondary wall NAC master switches in Arabidopsis. Molecular Plant, 3 (6), 1087-1103. doi: 10.1093/mp/ssq062
Zhong, R., & Ye, Z.-H. (2012). MYB46 and MYB83 bind to the SMRE sites and directly activate a suite of transcription factors and secondary wall biosynthetic genes. Plant & Cell Physiology, 53(2), 368-380. doi:10.1093/pcp/pcr185
Zhou, J., Lee, C., Zhong, R., & Ye, Z.-H. (2009). MYB58 and MYB63 Are Transcriptional Activators of the Lignin Biosynthetic Pathway during Secondary Cell Wall Formation in Arabidopsis. The Plant Cell, 21(1), 248‑266. https://doi.org/10.1105/tpc.108.063321

## Sheet: Table S5
Table S5. Analysis of promoters (1500bp upstream start codon) of UGT72 from Arabidopsis and poplar
Sequence	Start	End	Match	Length of Match	Accuracy (%)	Strand	Description		Sequence	SNBE	TERE	AC/SMRE/M46RE
pUGT72B1	143	161	ATTTGTTTGAGTGAAGAAA	19	100	Minus	SNBE		pUGT72B1	2	-	2
	573	580	AGTTGGTA	8	100	Plus	M46RE		pUGT72B2	3	-	2
	628	634	ACCAAAT	7	100	Minus	SMRE1		pUGT72B3	1	-	6
	1371	1389	TCATGTAGATTTAAAGTAA	19	100	Minus	SNBE		pUGT72C1	2	-	4
pUGT72B2	317	335	AGGTTTCTTATAGAAGCAA	19	100	Minus	SNBE		pUGT72D1	6	-	1
	438	444	ACCTAAT	7	100	Minus	SMRE5		pUGT72E1	6	-	-
	603	621	TACCTTTTTAATAAAGTTT	19	100	Plus	SNBE		pUGT72E2	1	-	2
	619	637	TTTCTTGCTAAGCAAGCAA	19	100	Plus	SNBE		pUGT72E3	3	-	2
	1432	1438	ACCAAAC	7	100	Plus	SMRE3		pUGT72A2	5	-	1
pUGT72B3	10	16	ACCAAAT	7	100	Minus	SMRE1		pUGT72AZ1	4	-	1
	272	278	ACCAAAT	7	100	Minus	SMRE1		pUGT72AZ2	5	-	-
	912	918	ACCAAAT	7	100	Plus	SMRE1		pUGT72B36	2	1	3
	1074	1081	ATTTGGTG	8	100	Plus	M46RE		pUGT72B37	4	-	2
	1084	1090	ACCTACC	7	100	Plus	ACI		pUGT72B38	2	-	1
	1171	1189	TTTCTTCTGGCAAAAGTCA	19	100	Plus	SNBE		pUGT72B39	1	-	2
	1447	1453	ACCAAAC	7	100	Plus	SMRE3		pUGT72BB1	1	-	2
pUGT72C1	62	69	GTTTGGTG	8	100	Minus	M46RE
	173	191	AAGTTTGCTGAACAAGGTT	19	100	Minus	SNBE
	703	709	ACCAAAC	7	100	Minus	SMRE3
	751	758	GTTAGGTG	8	100	Plus	M46RE
	1294	1300	ACCTAAC	7	100	Minus	ACIII
	1297	1315	AGGTCTTTGTACAACGTTA	19	100	Plus	SNBE
pUGT72D1	425	443	TTTTTTTTAAATGAAGATA	19	100	Plus	SNBE
	444	462	TTTTGTTAAGAGTAAGATT	19	100	Plus	SNBE
	495	513	AATTTTTATCACTAAGTTT	19	100	Plus	SNBE
	578	596	TTACTTATATCAAAAGCAA	19	100	Plus	SNBE
	674	692	ATGTCTTAATTGGAAGATT	19	100	Plus	SNBE
	1288	1306	TGTTTTATGGTTTAAGCTT	19	100	Minus	SNBE
	1379	1385	ACCAACC	7	100	Plus	ACII
pUGT72E1	138	156	AATCTTAGATGTAAAGATT	19	100	Plus	SNBE
	319	337	TTGTCTAGTTATTACGTTT	19	100	Plus	SNBE
	330	348	TAGTGTTTTGAAAACGTAA	19	100	Minus	SNBE
	1102	1120	TTTTTTTTTTAAAAAGATA	19	100	Plus	SNBE
	1264	1282	TCATGTATACATAAAGATT	19	100	Minus	SNBE
	1367	1385	TATCTTCTGGTCGACGCAT	19	100	Plus	SNBE
pUGT72E2	1014	1020	ACCAAAC	7	100	Plus	SMRE3
	1146	1152	ACCAAAC	7	100	Plus	SMRE3
	1351	1369	TTGCCTAAAATACAAGGTA	19	100	Plus	SNBE
pUGT72E3	797	815	ATGTTTAGAGTGAAAGTAT	19	100	Minus	SNBE
	1157	1175	TAATTTTATAAATAAGTAA	19	100	Minus	SNBE
	1244	1262	TTGCCTAGAATATAAGATA	19	100	Plus	SNBE
	1466	1472	ACCAAAC	7	100	Minus	SMRE3
	1479	1485	ACCTAAT	7	100	Plus	SMRE5
pUGT72A2	278	296	AATCCTTATTCTTACGATT	19	100	Minus	SNBE
	735	741	ACCTACT	7	100	Plus	SMRE6
	768	786	AAATTTATTTTAAAAGTTT	19	100	Minus	SNBE
	931	949	TAACCTGATTTGAAAGGTA	19	100	Minus	SNBE
	1053	1071	AGATTTTCATGACACGTAT	19	100	Minus	SNBE
	1174	1192	AGATTTTTATAATACGGAT	19	100	Minus	SNBE
pUGT72AZ1	281	299	TTTTTTATTTTATAAGGAA	19	100	Plus	SNBE
	885	903	TGACCTTCGATACACGGTA	19	100	Minus	SNBE
	1021	1039	TTGTTTTATCTGTAAGAAA	19	100	Plus	SNBE
	1099	1117	TTGTTTTATCTGTAAGAAA	19	100	Plus	SNBE
	1165	1171	ACCAAAC	7	100	Minus	SMRE3
pUGT72AZ2	667	685	TATTTTGAAAAGTACGGAA	19	100	Plus	SNBE
	1110	1128	AAATCTTGATTAAAAGCAT	19	100	Minus	SNBE
	1197	1215	TAACCTTATGTTAAAGTAA	19	100	Plus	SNBE
	1214	1232	AATTTTTTTTTTTAAGTCA	19	100	Plus	SNBE
	1301	1319	TTTTCTTAACTGCAAGTAA	19	100	Plus	SNBE
pUGT72B36	2	20	AATTTTATCATGTACGAAA	19	100	Minus	SNBE
	216	222	ACCAAAT	7	100	Plus	SMRE1
	290	296	ACCAACC	7	100	Plus	ACII
	360	366	ACCAAAT	7	100	Plus	SMRE1
	639	657	ATTTTTTCACTTAAAGATT	19	100	Minus	SNBE
	773	783	CTTGAAAGCAA	11	100	Minus	TERE
pUGT72B37	22	28	ACCAAAT	7	100	Plus	SMRE1
	148	166	TTCTGTGCAAGTTAAGAAA	19	100	Plus	SNBE
	582	600	ATACTTCCTAATTAAGAAT	19	100	Plus	SNBE
	600	618	TGATTTGCATTTGAAGGAA	19	100	Plus	SNBE
	688	694	ACCAACT	7	100	Plus	SMRE2
	790	808	TTTCGTTTACAGAAAGCAT	19	100	Plus	SNBE
pUGT72B38	630	648	TATTTTTTTGTTAAAGTTT	19	100	Plus	SNBE
	706	724	ATTTTTTTTATTAAAGTTT	19	100	Plus	SNBE
	1077	1083	ACCAACT	7	100	Plus	SMRE2
pUGT72B39	844	862	TATTTTAACTTAAAAGAAT	19	100	Plus	SNBE
	1291	1297	ACCAAAC	7	100	Plus	SMRE3
	1393	1399	ACCAAAT	7	100	Plus	SMRE1
pUGT72BB1	359	377	TTTTCTTTTTAAAAAGTTA	19	100	Plus	SNBE
	466	472	ACCTAAT	7	100	Minus	SMRE5
	1104	1110	ACCAAAC	7	100	Minus	SMRE3

## Sheet: Table S6
Table S6. Prediction of nuclear localization signal (NLS) in UGT72s from poplar.
Protein	NLS type	Sequence	NLS score
UGT72A2	M	IRNRVKKLKHS	6.5
	B	GSKPHLVLLASLGIGHLIPILELGKRLFT	5.7
	B	RNRVKKLKHSAAETVRKGGSSHNALSLVAKQCE	3.1
	B	RNRVKKLKHSAAETVRKGGSSHNALSLVAKQCELS	4.5
UGT72AZ1	B	NTKPHAALLSSPGMGHLIPVLELGKRLVT	4.8
	B	TVFKTNHRTDDTPDFLPDGFLTRTRKTGL	3.1
	B	TVFKTNHRTDDTPDFLPDGFLTRTRKTGLV	5.2
	B	RTRKTGLVVPMWAPQTEILNHPAVGGFVSH	3
	B	RSKSLPAKEVVGRGEIETMVRTIMDKGDARRARAK	3.7
UGT72AZ2	B	NTKPHAALLASPGMGHLIPVLELGKRLVTY	4.9
	B	RKRVNELKHSGEKALSSKGGSSYNSLSQIAKQCE	3.2
	B	SKGGSSYNSLSQIAKQCELSLHFQKAKA	3.6
UGT72B36	B	TQKPHLAFFPSPGMGHLIPLTELAKKFAL	6
	B	GRDLPDPIQDRKDDAYKWFLHHSKRHSL	3.5
	B	SKRHSLAEGILLNSFVDLEPETIKALQD	3.7
	B	SKRHSLAEGILLNSFVDLEPETIKALQD	6.2
	B	KRHSLAEGILLNSFVDLEPETIKALQD	3.1
	B	LKVALRPEVDGNGLVGREEIAKVVKG	6.4
	B	LKVALRPEVDGNGLVGREEIAKVVKGLM	3
UGT72B37	M	LIYHTKRYRLA	6
	B	IELAKRLVHQHNLSVTFIIPTDGSPSKAQR	5.7
	B	DGSPSKAQRSVLGALPSTIHSVFLPPVILSDLP	3.6
	B	REFKASPYIFFPAPAMALSLFFYLPKLDEM	3.1
	B	IYHTKRYRLAEGVMVNSFIDLERGALKALQEE	5.1
	B	EGKRVRNRMKDLKDAAAGVLSEDGPSTKALSE	4.5
	B	RNRMKDLKDAAAGVLSEDGPSTKALSEVARKWKN	3.5
UGT72B38	B	ELAKKLVHQHNFSVTFIIPNDGSPMKSHR	4.1
	B	ELAKKLVHQHNFSVTFIIPNDGSPMKSHR	3.8
	B	ICKLYNSAAGIMVNSFIDLEPGAFKALMEE	3.4
	B	EGKSIKSKMNELKSAATRALSEDGSSTKSLAE	4.4
UGT72B39	M	LLYHTKRYRLA	6
	B	ELAKRLVHQHNFSITFVIPTDGSTSKAQR	5.2
	B	DGSTSKAQRSVLGSLPSAIHSVSLPPVNLSDLP	3.2
	B	KRYRLAEGVMVNSFMDLEKGALKALQE	5.5
UGT72BB1	B	ENETAKPHVAIMPSVGIGHITPLLEIAKRLVV	4.1
	B	REEVKRVVRLAILEGKEMRKKIEELKDSAAKAMEI	3.1
	M: monopartite NLS
	B: bipartite NLS
	NLS score	Localization
	3 to 6	localized in both nucleus and cytoplasm
	6 to 8	partially localized in nucleus
	8 to 10	exclusively localized in nucleus
